# Supplementary material for: PKCβII Activation Promotes Membrane-Proximal Enrichment of Ribosome-Bound RACK1
Source: Int J Mol Sci. 2026 Jun 11;27(12):5310. doi: 10.3390/ijms27125310 (PMC13300571; doi:10.3390/ijms27125310)
Supplement: Supplementary file 1 [file ijms-27-05310-s001.zip]

Archive with 1 entries (1 files):
- ijms-4305594-supplementary.pdf
